# Supplementary material for: Isolation of the Initial Bovine Alphaherpesvirus 1 Isolate from Yanbian, China
Source: Vet Sci. 2024 Aug 1;11(8):348. doi: 10.3390/vetsci11080348 (PMC11360619; doi:10.3390/vetsci11080348)
Supplement: Supplementary file 1 [file vetsci-11-00348-s001.zip]

Archive with 8 entries (8 files):
- Additional TEM figures of BoAHV1.pdf
- Figure S1.pdf
- Figure S2.png
- QPCR-1.xlsx
- QPCR-2.xlsx
- QPCR-3.xlsx
- Supplementary figures.pdf
- Table S1.pdf
