# Supplementary material for: Isolation of the Initial Bovine Alphaherpesvirus 1 Isolate from Yanbian, China
Source: Vet Sci. 2024 Aug 1;11(8):348. doi: 10.3390/vetsci11080348 (PMC11360619; doi:10.3390/vetsci11080348)
Supplement: Supplementary file 1 [file vetsci-11-00348-s001.zip › QPCR-3.xlsx]

## Sheet: Sheet1
ID	GI	TI	Dye	SI	Ct	Copies	TN	SN
1	G1	A1	SYBR	Unknown	37.03			gB-M
2	G2	A2	SYBR	Unknown	35.53			gB-0.5
3	G3	A3	SYBR	Unknown	34.82			gB-1
4	G4	A4	SYBR	Unknown	30.3			gB-2
5	G5	A5	SYBR	Unknown	24.53			gB-4
6	G6	A6	SYBR	Unknown	20.28			gB-6
7	G7	A7	SYBR	Unknown	19.71			gB-8
8	G8	A8	SYBR	Unknown	19.32			gB-12
9	G9	A9	SYBR	Unknown	18.78			gB-24
10	G10	A10	SYBR	Unknown	18.08			gB-36
11	G11	A11	SYBR	Unknown	17.47			gB-48
12	G12	A12	SYBR	Unknown	18.32			gB-60
13	G13	B1	SYBR	Unknown	36.93			gC-M
14	G14	B2	SYBR	Unknown	35.68			gC-0.5
15	G15	B3	SYBR	Unknown	35.69			gC-1
16	G16	B4	SYBR	Unknown	35.42			gC-2
17	G17	B5	SYBR	Unknown	30.36			gC-4
18	G18	B6	SYBR	Unknown	24.78			gC-6
19	G19	B7	SYBR	Unknown	22.52			gC-8
20	G20	B8	SYBR	Unknown	20.72			gC-12
21	G21	B9	SYBR	Unknown	19.17			gC-24
22	G22	B10	SYBR	Unknown	19.12			gC-36
23	G23	B11	SYBR	Unknown	18.57			gC-48
24	G24	B12	SYBR	Unknown	19.26			gC-60
25	G25	C1	SYBR	Unknown	38.01			gD-M
26	G26	C2	SYBR	Unknown	36.42			gD-0.5
27	G27	C3	SYBR	Unknown	36.24			gD-1
28	G28	C4	SYBR	Unknown	36.58			gD-2
29	G29	C5	SYBR	Unknown	35.53			gD-4
30	G30	C6	SYBR	Unknown	31.23			gD-6
31	G31	C7	SYBR	Unknown	30.75			gD-8
32	G32	C8	SYBR	Unknown	29.58			gD-12
33	G33	C9	SYBR	Unknown	28.26			gD-24
34	G34	C10	SYBR	Unknown	28.33			gD-36
35	G35	C11	SYBR	Unknown	27.13			gD-48
36	G36	C12	SYBR	Unknown	28.52			gD-60
37	G37	D1	SYBR	Unknown	37.83			gE-M
38	G38	D2	SYBR	Unknown	34.89			gE-0.5
39	G39	D3	SYBR	Unknown	32.48			gE-1
40	G40	D4	SYBR	Unknown	28.57			gE-2
41	G41	D5	SYBR	Unknown	23.44			gE-4
42	G42	D6	SYBR	Unknown	21.37			gE-6
43	G43	D7	SYBR	Unknown	19.76			gE-8
44	G44	D8	SYBR	Unknown	19.58			gE-12
45	G45	D9	SYBR	Unknown	19.58			gE-24
46	G46	D10	SYBR	Unknown	19.48			gE-36
47	G47	D11	SYBR	Unknown	18.78			gE-48
48	G48	D12	SYBR	Unknown	19.87			gE-60
49	G49	E1	SYBR	Unknown	35.58			gH-M
50	G50	E2	SYBR	Unknown	35.85			gH-0.5
51	G51	E3	SYBR	Unknown	35.63			gH-1
52	G52	E4	SYBR	Unknown	31.79			gH-2
53	G53	E5	SYBR	Unknown	24.43			gH-4
54	G54	E6	SYBR	Unknown	21.56			gH-6
55	G55	E7	SYBR	Unknown	20.39			gH-8
56	G56	E8	SYBR	Unknown	20.18			gH-12
57	G57	E9	SYBR	Unknown	19.98			gH-24
58	G58	E10	SYBR	Unknown	19.78			gH-36
59	G59	E11	SYBR	Unknown	19.12			gH-48
60	G60	E12	SYBR	Unknown	20.11			gH-60
61	G61	F1	SYBR	Unknown	37.01			gK-M
62	G62	F2	SYBR	Unknown	36.69			gK-0.5
63	G63	F3	SYBR	Unknown	36.87			gK-1
64	G64	F4	SYBR	Unknown	36.02			gK-2
65	G65	F5	SYBR	Unknown	35.34			gK-4
66	G66	F6	SYBR	Unknown	35.54			gK-6
67	G67	F7	SYBR	Unknown	35.58			gK-8
68	G68	F8	SYBR	Unknown	35.81			gK-12
69	G69	F9	SYBR	Unknown	35.24			gK-24
70	G70	F10	SYBR	Unknown	36.6			gK-36
71	G71	F11	SYBR	Unknown	36.47			gK-48
72	G72	F12	SYBR	Unknown	34.64			gK-60
73	G73	G1	SYBR	Unknown	27.98			gL-M
74	G74	G2	SYBR	Unknown	28.37			gL-0.5
75	G75	G3	SYBR	Unknown	28.44			gL-1
76	G76	G4	SYBR	Unknown	27.28			gL-2
77	G77	G5	SYBR	Unknown	26.58			gL-4
78	G78	G6	SYBR	Unknown	23.34			gL-6
79	G79	G7	SYBR	Unknown	21.37			gL-8
80	G80	G8	SYBR	Unknown	20.53			gL-12
81	G81	G9	SYBR	Unknown	20.45			gL-24
82	G82	G10	SYBR	Unknown	20.54			gL-36
83	G83	G11	SYBR	Unknown	19.81			gL-48
84	G84	G12	SYBR	Unknown	20.42			gL-60
85	G85	H1	SYBR	Unknown	21.19			GAPDH-M
86	G86	H2	SYBR	Unknown	21.48			GAPDH-0.5
87	G87	H3	SYBR	Unknown	21.21			GAPDH-1
88	G88	H4	SYBR	Unknown	21.35			GAPDH-2
89	G89	H5	SYBR	Unknown	21.25			GAPDH-4
90	G90	H6	SYBR	Unknown	21.15			GAPDH-6
91	G91	H7	SYBR	Unknown	21.64			GAPDH-8
92	G92	H8	SYBR	Unknown	21.72			GAPDH-12
93	G93	H9	SYBR	Unknown	21.54			GAPDH-24
94	G94	H10	SYBR	Unknown	21.49			GAPDH-36
95	G95	H11	SYBR	Unknown	21.26			GAPDH-48
96	G96	H12	SYBR	Unknown	21.32			GAPDH-60
